# Supplementary material for: Spammer group detection and diversification of customers’ reviews
Source: PeerJ Comput Sci. 2021 Apr 9;7:e472. doi: 10.7717/peerj-cs.472 (PMC8049124; doi:10.7717/peerj-cs.472)
Supplement: Supplemental Information 3 — The complete code for analyzing DSR method utilizing Daraz dataset. [file peerj-cs-07-472-s003.ipynb]

# %% [markdown]
**Importing Libraries**

# %% [code]
import numpy as np # linear algebra
import pandas as pd # data processing, CSV file I/O (e.g. pd.read_csv)
import ast
import operator
from textblob import TextBlob
import pandas as pd
import re

# %% [markdown]
**Loading Dataset**

# %% [code]
dataset = pd.read_csv("../input/daraz-sef/Daraz_Labeled_Standardized_Sentiments_Featured_Dataset(Updated).csv")
dataset =  dataset.rename(columns={"Unnamed: 0": "Review_Id"}, errors="raise")
# dataset.drop(['Unnamed: 0'],axis=1,inplace=True)
dataset.drop_duplicates(subset ="Reviews",keep = False, inplace = True)

# %% [markdown]
**Excluding Spam Reviews**
i.e. Review with Label 0

# %% [code]
dataset.drop(dataset[dataset.Label == 1].index, inplace=True)

# %% [code]
dataset

# %% [markdown]
**Products and Number of reviews for that**

# %% [code]
unique_Product_ID=[]
for Product_ID in dataset['Product_ID']:
    if Product_ID not in unique_Product_ID:
        unique_Product_ID.append(Product_ID)
len(unique_Product_ID)

# %% [code]
unique_Product_ID_with_Count = {}
for C_ID in unique_Product_ID:
    len_Of_C_ID = len(dataset.loc[dataset['Product_ID'] == C_ID])
    unique_Product_ID_with_Count[C_ID]= len_Of_C_ID

unique_Product_ID_with_Count = sorted(unique_Product_ID_with_Count.items(), key=operator.itemgetter(1) , reverse=True)

# %% [code]
Top_Reviewed_Products = unique_Product_ID_with_Count[:10]

# %% [markdown]
**Selecting a product to Diversify**

# %% [code]
ProductToDiversify_id='MA305FA1KY528NAFAMZ'
ProductDataset = dataset.loc[dataset['Product_ID'] == ProductToDiversify_id]
ProductDataset.head()

# %% [markdown]
**Separating Reviews according to their Sentiments**

# %% [code]
NegativeDataset = ProductDataset.loc[ProductDataset['Sentiment'] == 'Negative']
print(len(NegativeDataset))
NegativeDataset.head()

# %% [code]
PositiveDataset= ProductDataset.loc[ProductDataset['Sentiment'] == 'Positive']
print(len(PositiveDataset))
PositiveDataset.head()

# %% [code]
NeutralDataset = ProductDataset.loc[ProductDataset['Sentiment'] == 'Neutral']
print(len(NeutralDataset))
NeutralDataset.head()

# %% [markdown]
**Defining Functions**

# %% [code]
def Get_Dataset(k):
    if(k=='alpha'):
        R = PositiveDataset
    elif(k=='beta'):
        R = NegativeDataset
    else:
        R = NeutralDataset
    return R

# %% [code]
def Get_Feature_Set(Features):
    Feature_List = []
    Feature_count= {}
    for featurelist in Features:
        Feature_List_array = ast.literal_eval(featurelist)
        for feature in Feature_List_array:
            if feature in Feature_count:
                Feature_count[feature]+=1
            else: 
                Feature_count[feature]=1 
            if feature not in Feature_List:
                Feature_List.append(feature)
    
    Feature_count = sorted(Feature_count.items(), key=operator.itemgetter(1) , reverse=True)
#     Feature_count = Feature_count[1:]
    feature_dict={}
    for i in Feature_count:
        name = i[0]
        value = i[1]
        feature_dict[name] = value
    ret = {'feature_count':feature_dict, 'Feature_List':Feature_List }
    return ret
    

# %% [code]
# f = Get_Feature_Set(PositiveDataset.Features)

# k = f['feature_count']

# %% [code]
def Features_Of_Review_wrt_F(F,review):            
    features_List = []
    f_asteric = ast.literal_eval(review)
    for feature in f_asteric:
        if feature in F:
            features_List.append(feature)
    return features_List

# %% [code]
def Utility_of_Review(F,F_Count,f_asteric):
    utility_of_review=0
    tempF = []
    for f in F:
        if f not in f_asteric:
            tempF.append(f)
    tempF_counts = {}
    for f_t in tempF:
        tempF_counts[f_t] = F_Count[f_t]
    tempF_counts = sorted(tempF_counts.items(), key=operator.itemgetter(1) , reverse=True)
    
    for f in f_asteric:
        w_of_f = F_Count[f]/tempF_counts[0][1]
        utility_of_review+=w_of_f
        
    return utility_of_review    

# %% [code]
# pfd = pd.DataFrame()

# %% [code]
def features_of_Max_Reviews(Features,F):
    features_of_Max_Reviews = ast.literal_eval(Features)
    F_list=[]
    for feature in F:
        if feature not in features_of_Max_Reviews:
            F_list.append(feature)
    return F_list
            

# %% [markdown]
**SeFOD- Main Algorithm Code**

# %% [code]
K={'alpha':8,'beta':8,'gamma':4}
columns = dataset.columns
Diversified_Set = pd.DataFrame(columns=columns)
for k in K:
    R = Get_Dataset(k)
    ret = Get_Feature_Set(R.Features)
    F = ret['Feature_List']
    F_Count = ret['feature_count']
    for i in range(K[k]):
        max_score_review = {}
        for review,Review_Id, in zip(R.Features,R.Review_Id):
            f_asteric = Features_Of_Review_wrt_F(F,review)
            utility_review = Utility_of_Review(F,F_Count,f_asteric)
            max_score_review[Review_Id] = utility_review
        max_score_review = max(max_score_review.items(), key=operator.itemgetter(1))[0]
        
        MaxReviewDataset = R.loc[R['Review_Id'] == max_score_review]
        R = R.loc[R['Review_Id'] != max_score_review]
        featurelist = []
        for review in MaxReviewDataset.Features:
            featurelist = features_of_Max_Reviews(review,F)
        F = featurelist
        Diversified_Set = pd.concat([Diversified_Set, MaxReviewDataset])


# %% [markdown]
**Displaying Diversified Reviews**

# %% [code]
Diversified_Set = Diversified_Set.reset_index(drop=True)
Diversified_Set[['Review_Id', 'Customer_Name', 'Reviews', 'Features']]

# %% [markdown]
**Creating Download Link for Diversified Dataset**

# %% [code]
temp_dataset = Diversified_Set[['Review_Id', 'Customer_Name', 'Reviews', 'Features']]

# %% [code]
from IPython.display import HTML
import pandas as pd
import numpy as np
import base64

# function that takes in a dataframe and creates a text link to  
# download it (will only work for files < 2MB or so)
def create_download_link(df, title = "Download created CSV file", filename = "Daraz_Diversified_Dataset.csv"):  
    csv = df.to_csv()
    b64 = base64.b64encode(csv.encode())
    payload = b64.decode()
    html = '<a download="{filename}" href="data:text/csv;base64,{payload}" target="_blank">{title}</a>'
    html = html.format(payload=payload,title=title,filename=filename)
    return HTML(html)

# create a random sample dataframe

# create a link to download the dataframe
create_download_link(temp_dataset)

# %% [markdown]
**Calculating Scores for Review**

# %% [code]
ret = Get_Feature_Set(Diversified_Set.Features)
features_count = ret['feature_count']
feature_score={}
for feature in features_count:
    feature_score[feature] = 1/features_count[feature]

# %% [code]
review_score_list=[]
score_sum = 0
for featureSet in Diversified_Set.Features:
    score = 0
    for feature in ast.literal_eval(featureSet):
        score=score+feature_score[feature]
    review_score_list.append(score)
Diversified_Set['Score'] = review_score_list

review_score_list.sort(reverse=True)

# %% [code]
max_review_Score = review_score_list[0]
# max_review_Score

# %% [code]
Normalised_score=[]
normalised_score_sum = 0
for score in Diversified_Set['Score']:
    Nscore =  score/max_review_Score
    Normalised_score.append(Nscore)
    normalised_score_sum=normalised_score_sum+Nscore
normalised_score_sum
