# Supplementary material for: Spammer group detection and diversification of customers’ reviews
Source: PeerJ Comput Sci. 2021 Apr 9;7:e472. doi: 10.7717/peerj-cs.472 (PMC8049124; doi:10.7717/peerj-cs.472)
Supplement: Supplemental Information 4 — The complete code for analyzing the DSR method utilizing the Yelp dataset. [file peerj-cs-07-472-s004.ipynb]

# %% [markdown]
**Importing Libraries**

# %% [code]
import numpy as np # linear algebra
import pandas as pd # data processing, CSV file I/O (e.g. pd.read_csv)
import ast
import operator
from textblob import TextBlob
import pandas as pd
import re
import nltk
from nltk import pos_tag
from nltk.tokenize import word_tokenize
from nltk.corpus import stopwords
from nltk.stem.porter import PorterStemmer
from nltk.stem import LancasterStemmer, WordNetLemmatizer
import re, string, unicodedata
import warnings
warnings.filterwarnings("ignore")

# %% [markdown]
**Loading Dataset**

# %% [code]
dataset = pd.read_csv("../input/yelp-labelled-dataset/Labelled Yelp Dataset.csv")
dataset.head()

# %% [markdown]
**Data Prepration**

# %% [code]
Review_Id= []
for i in range(len(dataset)):
    Review_Id.append(i)
dataset['Review_Id']=Review_Id

# %% [code]
dataset['Label'].value_counts()

# %% [markdown]
Replacing Labels to keep similarity as other notebooks

# %% [code]
dataset['Label']=dataset['Label'].replace(1,0)
dataset['Label']=dataset['Label'].replace(-1,1)
dataset['Label'].value_counts()

# %% [markdown]
Renaming Columns. You can renname other columns like product_id, customer-id too in order to not modify the code.

# %% [code]
dataset = dataset.rename(columns={"Review": "Reviews", 'Product_id': 'Product_ID'}, errors="raise")

# %% [markdown]
**Excluding Spam Reviews**
i.e. Review with Label 1

# %% [code]
dataset.drop(dataset[dataset.Label == 1].index, inplace=True)
dataset['Label'].value_counts()

# %% [markdown]
Removing Duplicate Reviews

# %% [code]
dataset.drop_duplicates(subset ="Reviews",keep = False, inplace = True)

# %% [code]
print(len(dataset))

# %% [markdown]
**Looking for products with Highest Number of Reviews**

# %% [code]
unique_Product_ID=[]
for Product_ID in dataset['Product_ID']:
    if Product_ID not in unique_Product_ID:
        unique_Product_ID.append(Product_ID)
len(unique_Product_ID)

# %% [code]
unique_Product_ID_with_Count = {}
for C_ID in unique_Product_ID:
    len_Of_C_ID = len(dataset.loc[dataset['Product_ID'] == C_ID])
    unique_Product_ID_with_Count[C_ID]= len_Of_C_ID

unique_Product_ID_with_Count = sorted(unique_Product_ID_with_Count.items(), key=operator.itemgetter(1) , reverse=True)

# %% [code]
Top_Reviewed_Products = unique_Product_ID_with_Count[:10]
Top_Reviewed_Products

# %% [markdown]
**Selecting a product to Diversify**

# %% [code]
ProductToDiversify_id=Top_Reviewed_Products[0][0]
ProductDataset = dataset.loc[dataset['Product_ID'] == ProductToDiversify_id]
ProductDataset.head()

# %% [markdown]
**Dataset Cleaning**

# %% [code]
def remove_non_ascii(words):
    """Remove non-ASCII characters from list of tokenized words"""
    new_words = []
    for word in words:
        new_word = unicodedata.normalize('NFKD', word).encode('ascii', 'ignore').decode('utf-8', 'ignore')
        new_words.append(new_word)
    return new_words

def to_lowercase(words):
    """Convert all characters to lowercase from list of tokenized words"""
    new_words = []
    for word in words:
        new_word = word.lower()
        new_words.append(new_word)
    return new_words

def remove_punctuation(words):
    """Remove punctuation from list of tokenized words"""
    new_words = []
    for word in words:
        new_word = re.sub(r'[^\w\s]', '', word)
        if new_word != '':
            new_words.append(new_word)
    return new_words

def replace_numbers(words):
    """Replace all interger occurrences in list of tokenized words with textual representation"""
    p = inflect.engine()
    new_words = []
    for word in words:
        if word.isdigit():
            new_word = p.number_to_words(word)
            new_words.append(new_word)
        else:
            new_words.append(word)
    return new_words

def remove_stopwords(words):
    """Remove stop words from list of tokenized words"""
    new_words = []
    for word in words:
        if word not in stopwords.words('english'):
            new_words.append(word)
    return new_words

def stem_words(words):
    """Stem words in list of tokenized words"""
    stemmer = LancasterStemmer()
    stems = []
    for word in words:
        stem = stemmer.stem(word)
        stems.append(stem)
    return stems

def lemmatize_verbs(words):
    """Lemmatize verbs in list of tokenized words"""
    lemmatizer = WordNetLemmatizer()
    lemmas = []
    for word in words:
        lemma = lemmatizer.lemmatize(word, pos='v')
        lemmas.append(lemma)
    return lemmas

def normalize(words):
    words = remove_non_ascii(words)
    words = to_lowercase(words)
    words = remove_punctuation(words)
    #words = replace_numbers(words)
    words = remove_stopwords(words)
    return words

#Steemming and Lemmatization
def stem_and_lemmatize(words):
    stems = stem_words(words)
    lemmas = lemmatize_verbs(words)
    return stems, lemmas

#stems, lemmas = stem_and_lemmatize(words)
#print('Stemmed:\n', stems)
#print('\nLemmatized:\n', lemmas)


# ---------------   Cleaning   ------------------
def clean_text(text):
    wording = nltk.word_tokenize(text)
    words = normalize(wording)
    string_text = ' '.join(words)
    return string_text

# %% [code]
ProductDataset['Original Reviews'] = ProductDataset['Reviews']

# %% [code]
cleaned_reviews=[]
for review in ProductDataset['Reviews']:
    row=clean_text(review)
    cleaned_reviews.append(row)
ProductDataset['Reviews']= cleaned_reviews

# %% [code]


# %% [markdown]
Add Sentiments using Textblob

# %% [code]
# ---------------   Sentiment   ------------------
def get_text_sentiment(text):
    # create TextBlob object of passed text 
    analysis = TextBlob(text)
    # set sentiment 
    if analysis.sentiment.polarity > 0: 
        return 'Positive'
    elif analysis.sentiment.polarity == 0: 
        return 'Neutral'
    else: 
        return 'Negative' 
    
# ---------------   Features   ------------------   
def feature_extraction(text): 
        blob = TextBlob(text)
        return blob.noun_phrases

# %% [markdown]
Add Features using Textblob

# %% [code]
features = []
sentiments =[]
for review in ProductDataset['Reviews']:
    features.append(feature_extraction(review))
    sentiments.append(get_text_sentiment(review))  
    
ProductDataset['Features'] = features
ProductDataset['Sentiment'] = sentiments

# %% [code]
ProductDataset.head()

# %% [markdown]
**Separating Reviews according to their Sentiments**

# %% [code]
NegativeDataset = ProductDataset.loc[ProductDataset['Sentiment'] == 'Negative']
print(len(NegativeDataset))
NegativeDataset.head()

# %% [code]
PositiveDataset= ProductDataset.loc[ProductDataset['Sentiment'] == 'Positive']
print(len(PositiveDataset))
PositiveDataset.head()

# %% [code]
NeutralDataset = ProductDataset.loc[ProductDataset['Sentiment'] == 'Neutral']
print(len(NeutralDataset))
NeutralDataset.head()

# %% [markdown]
**Defining Functions**

# %% [code]
def Get_Dataset(k):
    if(k=='alpha'):
        R = PositiveDataset
    elif(k=='beta'):
        R = NegativeDataset
    else:
        R = NeutralDataset
    return R

# %% [code]
def Get_Feature_Set(Features):
    Feature_List = []
    Feature_count= {}
    for featurelist in Features:
        Feature_List_array = (featurelist)
        for feature in Feature_List_array:
            if feature in Feature_count:
                Feature_count[feature]+=1
            else: 
                Feature_count[feature]=1 
            if feature not in Feature_List:
                Feature_List.append(feature)
    
    Feature_count = sorted(Feature_count.items(), key=operator.itemgetter(1) , reverse=True)
    Feature_count = Feature_count
    feature_dict={}
    for i in Feature_count:
        name = i[0]
        value = i[1]
        feature_dict[name] = value
    ret = {'feature_count':feature_dict, 'Feature_List':Feature_List}
    return ret
    

# %% [code]
# f = Get_Feature_Set(PositiveDataset.Features)
# k = f['feature_count']

# %% [code]
def Features_Of_Review_wrt_F(F,review):            
    features_List = []
    f_asteric = (review)
    for feature in f_asteric:
        if feature in F:
            features_List.append(feature)
    return features_List

# %% [code]
def Utility_of_Review(F,F_Count,f_asteric):
    utility_of_review=0
    tempF = []
    for f in F:
        if f not in f_asteric:
            tempF.append(f)
    tempF_counts = {}
    for f_t in tempF:
        feature = f_t
        tempF_counts[feature] = F_Count[feature]
    tempF_counts = sorted(tempF_counts.items(), key=operator.itemgetter(1) , reverse=True)
    
    for f in f_asteric:
        if(tempF_counts!=[]):
            w_of_f = F_Count[f]/tempF_counts[0][1]
            utility_of_review+=w_of_f
        
        
    return utility_of_review    

# %% [code]
# pfd = pd.DataFrame()

# %% [code]
def features_of_Max_Reviews(Features,F):
    features_of_Max_Reviews = (Features)
    F_list=[]
    for feature in F:
        if feature not in features_of_Max_Reviews:
            F_list.append(feature)
    return F_list
            

# %% [markdown]
\**SeFOD- Main Algorithm Code**

# %% [code]
K={'alpha':8,'beta':8,'gamma':4}
columns = dataset.columns
Diversified_Set = pd.DataFrame(columns=columns)
for k in K:
    R = Get_Dataset(k)
    ret = Get_Feature_Set(R.Features)
    F = ret['Feature_List']
    F_Count = ret['feature_count']
    for i in range(K[k]):
        max_score_review = {}
        for review,Review_Id, in zip(R.Features,R.Review_Id):
            f_asteric = Features_Of_Review_wrt_F(F,review)
            utility_review = Utility_of_Review(F,F_Count,f_asteric)
            max_score_review[Review_Id] = utility_review
        max_score_review = max(max_score_review.items(), key=operator.itemgetter(1))[0]
        
        MaxReviewDataset = R.loc[R['Review_Id'] == max_score_review]
        R = R.loc[R['Review_Id'] != max_score_review]
        featurelist = []
        for review in MaxReviewDataset.Features:
            featurelist = features_of_Max_Reviews(review,F)
        F = featurelist
        Diversified_Set = pd.concat([Diversified_Set, MaxReviewDataset])


# %% [markdown]
**Displaying Diversified Reviews**

# %% [code]
Diversified_Set = Diversified_Set.reset_index(drop=True)
# Diversified_Set[['Review_Id', 'Customer_Name', 'Reviews', 'Features']]
Diversified_Set

# %% [markdown]
**Creating Download Link for Diversified Dataset**

# %% [code]
temp_dataset = Diversified_Set[['Review_Id', 'User_id', 'Original Reviews','Reviews', 'Features']]

# %% [code]
from IPython.display import HTML
import pandas as pd
import numpy as np
import base64

# function that takes in a dataframe and creates a text link to  
# download it (will only work for files < 2MB or so)
def create_download_link(df, title = "Download created CSV file", filename = "Yelp_Diversified_Dataset.csv"):  
    csv = df.to_csv()
    b64 = base64.b64encode(csv.encode())
    payload = b64.decode()
    html = '<a download="{filename}" href="data:text/csv;base64,{payload}" target="_blank">{title}</a>'
    html = html.format(payload=payload,title=title,filename=filename)
    return HTML(html)

# create a random sample dataframe

# create a link to download the dataframe
create_download_link(temp_dataset)

# %% [markdown]
**Calculating Scores for Review**

# %% [code]
ret = Get_Feature_Set(Diversified_Set.Features)
features_count = ret['feature_count']
feature_score={}
for feature in features_count:
    feature_score[feature] = 1/features_count[feature]

# %% [code]
review_score_list=[]
score_sum = 0
for featureSet in Diversified_Set.Features:
    score = 0
    for feature in featureSet:
        score=score+feature_score[feature]
    review_score_list.append(score)
Diversified_Set['Score'] = review_score_list

review_score_list.sort(reverse=True)

# %% [code]
max_review_Score = review_score_list[0]
# max_review_Score

# %% [code]
Normalised_score=[]
normalised_score_sum = 0
for score in Diversified_Set['Score']:
    Nscore =  score/max_review_Score
    Normalised_score.append(Nscore)
    normalised_score_sum=normalised_score_sum+Nscore
normalised_score_sum
